# Supplementary material for: A non-randomized pilot study to test the feasibility of developing a frailty scale for pet cats
Source: Front Vet Sci. 2025 Feb 26;12:1549566. doi: 10.3389/fvets.2025.1549566 (PMC11897749; doi:10.3389/fvets.2025.1549566)
Supplement: Supplemental File 4 — Final dataset used for statistical analyses. [excel file]. [file Data_Sheet_4.xlsx]

## Sheet: Sheet 1
client_id	cat_id	cat_breed	cat_age	years_owned	cat_sex	is_neutered	plays_with_toys	jumps_up	climbs	uses_scratching_post	good_appetite	comes_to_owner	cuddles_with_owner	sleeps_comfortably	sleeps_in_warm_spots	shares_room_with_people	goes_outdoors	looks_out_window	enjoys_treats	enjoys_life	moves_without_purpose	stares_into_space	gets_lost_at_home	walks_away_from_interactions	avoids_interactions	clings_to_owner	cries_out_loudly	acts_fearful	acts_agitated_or_restless	startles_easily	responds_slowly	hesitates_or_avoids_jumping	limps	moves_less_smoothly	uses_stairs_slowly	cries_when_picked_up	poops_outside_litterbox	pees_outside_litterbox	grooms_less	plays_less	sleeps_more	explores_less	active_at_night	three_month_eating	weight_changes	client_frailty	bw_change_over_5_percent	cat_mcs	claw_condition
7	75	DSH	11	11	Male	Neutered	2	1	1	1	2	1	2	1	1	2	2	1	2	2	2	2	1	2	2	2	2	2	1	2	1	1	1	1	1	1	1	1	1	2	2	2	1	2	2	1
14	161	DMH/DLH	18	15	Male	Neutered	2	2	2	2	1	1	1	1	1	1	2	1	1	1	1	2	1	1	1	2	2	2	1	1	1	1	1	2	2	1	1	1	1	2	2	2	1	1	2	2
28	59	DSH	16	16	Female	Neutered	1	1	2	1	1	1	1	1	1	1	1	1	2	1	2	2	1	2	2	2	2	1	1	1	1	2	1	2	1	2	1	1	1	1	2	2	2	1	2	1
33	135	DSH	16	16	Male	Neutered	2	2	2	1	1	1	1	1	1	1	1	2	2	1	1	2	1	1	1	2	2	1	1	1	1	2	1	1	2	2	1	1	1	2	2	2	1	1	2	1
51	93	DSH	11	11	Female	Neutered	2	2	1	1	1	2	2	1	1	1	1	1	2	1	1	1	1	1	2	1	1	1	1	1	1	1	1	1	1	1	1	1	1	1	1	1	1	1	1	1
57	179	DSH	14	14	Male	Neutered	2	2	2	1	1	1	2	1	1	1	2	1	1	1	1	1	1	1	1	1	2	1	1	1	1	2	2	2	2	1	1	1	2	2	2	1	1	1	1	1
79	162	DMH/DLH	11	11	Female	Neutered	2	1	1	2	2	1	2	1	1	1	2	1	1	1	1	1	1	1	1	1	1	1	1	1	1	1	1	1	1	1	2	2	1	1	1	1	1	2	2	1
104	22	DSH	13	11	Male	Neutered	2	2	2	2	1	1	1	2	1	1	2	1	1	2	2	1	1	1	1	2	2	1	2	1	1	2	1	2	2	1	1	1	1	2	2	1	2	2	2	2
143	105	DSH	13	13	Male	Neutered	1	1	1	1	1	1	1	1	1	1	2	1	1	1	1		1	2	1	2	1	1	1	1	1	1	1	1	2	1	1	1	1	1	1	1	2	1	2	1
2	120	DMH/DLH	12	11	Male	Neutered	2	1	1	1	1	1	1	1	1	1	1	1	1	1	1	1	1	1	1	1	1	1	1	1	1	1	1	2	2	2	1	1	1	2	2	1	1	1	1	1
4	12	DSH	11	1	Male	Neutered	1	1	1	2	1	1	1	1	1	1	1	1	2	1	2	2	1	2	2	2	2	2	1	2	1	1	1	2	2	2	1	1	1	1	2	1	1	1	2	1
6	82	DSH	16	16	Male	Neutered	2	2	2	2	2	2	2	1	1	2	2	2	2	2	1	2	2	2	1	1	2	1	1	2	1	2	1	2	2	1	1	1	2	1	2	1	1	2	2	2
23	65	DSH	15	15	Female	Neutered	2	1	1	1	2	1	1	1	1	1	1	1	1	1	1	1	1	2	1	1	1	1	1	1	1	1	1	2	1	1	1	2	1	1	2	1	1	2	1	2
25	62	DSH	10	10	Female	Neutered	1	1	1	1	1	1	1	1	1	1	2	1	1	1	1	1	1	1	1	1	1	1	1	1	1	1	1	1	1	1	1	1	1	1	1	1	1	1	1	1
33	179	DSH	12	12	Male	Neutered	1	1	1	1	1	1	1	1	1	1	1	1	1	1	1	1	1	1	1	2	1	1	1	1	1	1	1	1	1	1	1	1	1	1	1	1	1	1	2	1
34	55	DMH/DLH	12	12	Male	Neutered	2	1	2	1	1	1	1	1	1	1	2	1	2	1	1	2	1	1	1	1	2	1	2	1	1	1	1	1	1	1	1	1	1	1	1	1	2	2	2	1
35	94	DMH/DLH	15	15	Male	Neutered	2	2	2	2	2	1	1	2	1	1	1	1	1	2	2	2	1	2	1	1	1	1	1	1	1	2	1	1	1	1	1	1	2	1	1	1	1	1	1	2
37	60	DMH/DLH	14	14	Female	Neutered	1	1	1	1	1	1	1	1	1	1	1	1	1	1	1	1	1	2	2	2	2	1	2	1	1	1	1	1	1	1	1	2	1	1	1	1	1	1	1	1
39	16	DSH	13	13	Male	Neutered	2	2	2	1	1	1	1	1	1	1	1	1	1	1	1	1	1	1	1	1	1	1	1	1	1	2	2	2	2	1	1	1	1	1	1	1	1	1	1	1
40	7	DSH	15	15	Female	Neutered	2	2	1	2	1	1	2	1	1	1	2	2	2	2	1	1	1	1	1	1	1	1	1	1	1	2	1	2	2	1	1	2	2	2	2	2	2	1	1	1
42	117	DMH/DLH	12	12	Male	Neutered	2	1	2	1	1	1	1	1	1	2	2	2	1	2	1	1	1	1	1	1	1	1	1	1	1	1	1	1	1	1	1	2	1	1	1	1	1	1	2	2
52	178	DSH	16	16	Male	Neutered	2	1	1	1	1	2	2	1	1	1	2	2	1	1	1	1	1	1	1	1	1	1	1	1	1	1	1	1	1	1	1	1	1	1	1	1	1	1	2	1
55	17	DMH/DLH	17	17	Female	Neutered	2	1	1	1	2	1	2	1	1	1	1	2	1	2	1	1	2	2	1	2	2	1	1	2	2	2	1	2	2	1	2	1	2	2	2	2	2	2	2	1
56	67	DSH	11	11	Female	Neutered	1	1	1	1	1	1	1	1	1	1	2	1	1	1	1	2	1	2	2	1	2	2	1	1	1	1	1	1	2	1	1	1	1	1	1	1	1	1	1	1
60	101	DMH/DLH	12	12	Female	Neutered	2	1	1	1	1	1	1	1	1	1	2	1	1	1	1	1	1	1	1	1	1	1	1	1	1	1	1	1	1	1	1	1	1	1	1	1	1	1	1	1
61	99	Other	13	13	Female	Neutered	2	1	1	1	1	1	1	1	1	1	2	1	1	1	1	1	1	2	2	1	2	1	1	1	1	2	2	2	1	2	1	1	2	1	1	1	1	1	1	1
62	148	DSH	12	12	Female	Neutered	2	1	1	2	1	1	1	1	1	1	2	1	1	1	1	2	1	1	1	2	1	1	1	1	2	1	2	1	2	1	1	1	1	2	1	2	1	1	1	1
65	130	DSH	14	14	Female	Neutered	2	1	2	1	1	1	1	1	1	1	2	1	2	1	1	1	1	1	1	1	1	1	1	1	1	1	1	1	2	1	1	1	1	1	1	1	1	1	2	1
67	53	DSH	16	15	Male	Neutered	1	1	1	1	2	1	1	2	1	1	2	1	1	1	2	2	1	2	1	2	2	1	2	2	1	1	1	1	1	1	1	1	1	1	1	1	2	1	2	1
69	28	DSH	14	14	Male	Neutered	2	1	1	2	2	1	1	1	1	1	2	2	2	2	1	1	1	2	2	2	1	1	2	1	2	1	1	1	1	2	2	2	1	2	1	1	1	2	2	2
72	9	DSH	15	12	Male	Neutered	1	2	2	1	1	1	1	1	1	1	2	1	2	1	1	1	1	1	1	2	2	1	1	1	1	2	1	2	2	1	1	1	2	1	1	1	1	1	2	1
76	126	DSH	14	14	Female	Neutered	2	2	2	1	1	1	2	2	1	2	2	2	1	2	1	1	1	2	1	1	1	1	1	1	2	2	2	2	2	2	1	1	1	1	1	1	1	1	2	2
78	49	DSH	12	12	Male	Neutered	2	1	1	2	1	1	1	1	1	1	2	1	1	1	1	2	1	2	1	2	2	1	1	1	1	1	1	1	1	1	1	1	1	1	2	1	1	1	1	1
83	106	DSH	12	7	Female	Neutered	2	1	1	2	1	1	1	1	1	1	2	2	1	1	1	1	1	1	1	1	1	1	1	1	1	1	1	1	2	1	1	1	1	1	1	1	1	1	1	1
85	146	DSH	12	12	Female	Neutered	1	1	1	1	1	1	1	1	1	1	2	1	2	1	1	1	1	1	1	1	1	1	1	1	1	1	1	1	1	1	1	1	1	1	1	1	1	1	1	1
87	112	Other	13	10	Female	Neutered	2	2	1	2	1	1	1	1	1	1	2	2	2	1	1	1	1	2	2	1	2	1	1	1	1	2	1	1	1	2	2	2	1	2	1	1	1	2	2	1
94	180	DSH	16	16	Male	Neutered	2	1	1	2	2	1	1	1	1	1	2	2	1	2	2	2	1	1	1	1	2	1	2	1	1	1	2	2	1	1	2	1	1	2	2	1	2	2	2	2
103	129	DSH	12	8	Male	Neutered	1	1	1	2	2	1	1	1	1	1	2	1	2	1	1	1	1	1	1	2	2	1	2	1	1	2	1	2	2	1	1	1	1	1	1	1	1	2	1	1
113	54	DSH	16	16	Female	Neutered	2	2	2	2	1	1	1	1	1	2	2	2	1	1	1	1	1	1	1	1	2	1	1	1	2	2	1	2	2	1	2	1	2	2	2	2	1	2	1	2
115	36	Other	11	11	Male	Neutered	2	2	1	1	1	1	1	1	1	1	2	1	1	1	1	1	1	1	1	1	1	1	1	1	1	1	1	1	1	1	1	1	1	1	1	1	1	1	1	1
118	138	DMH/DLH	14	12	Male	Neutered	2	2	2	2	1	2	2	1	1	1	2	2	2	1	1	2	1	1	1	1	1	1	1	1	1	1	2	1	2	2	1	1	1	1	1	1	1	1	1	1
119	17	Other	13	13	Female	Neutered	2	1	1	1	1	1	2	1	1	1	2	1	1	1	1	1	1	2	2	1	1	1	1	1	1	1	1	1	1	1	1	1	1	1	1	1	1	1	1	1
119	151	DMH/DLH	11	10	Male	Neutered	1	2	2	1	2	1	1	1	1	1	2	1	1	1	1	1	1	1	1	1	1	2	1	1	2	2	2	2	2	1	1	1	1	1	2	1	1	1	1	2
120	78	DSH	14	10	Female	Neutered	2	1	1	1	1	1	1	1	1	1	2	2	1	1	1	1	1	2	1	1	1	1	1	1	1	1	1	1	2	1	2	1	1	1	1	1	1	1	1	1
122	84	DSH	11	11	Male	Neutered	2	1	1	1	2	1	1	1	1	1	2	1	1	1	1	2	1	2	1	1	1	1	1	1	1	1	1	1	1	1	1	1	1	2	2	1	1	1	2	1
123	31	Other	17	17	Female	Neutered	2	1	1	2	2	1	2	1	1	1	2	1	2	2	1	1	1	2	1	2	1	1	2	1	1	1	2	2	2	2	1	1	2	2	1	1	2	2	2	2
123	181	Other	16	16	Male	Neutered	2	1	1	1	2	1	1	1	1	1	2	1	1	1	2	2	1	1	1	1	1	1	1	1	1	1	1	2	2	1	1	1	1	1	1	1	2	2	2	2
127	80	DSH	13	13	Male	Neutered	1	1	1	1	1	1	1	1	1	1	2	1	1	1	1	2	1	1	1	1	2	1	1	1	2	1	1	1	1	1	1	2	1	1	1	1	1	1	1	1
129	173	Other	14	2	Male	Neutered	2	1	1	2	1	1	1	1	1	1	2	2	2	1	1	1	1	2	1	1	1	2	2	2	1	1	1	1	2	1	1	1	1	2	1	1	1	1	1	1
132	24	DSH	14	14	Male	Neutered	2	2	2	1	1	1	1	1	1	1	2	1	1	1	2	2	1	1	1	1	2	2	2	2	1	2	1	2	2	1	1	1	1	2	1	1	2	1	2	1
135	127	DSH	12	6	Female	Neutered	2	2	2	1	2	1	1	1	1	2	2	2	1	1	1	1	1	1	1	1	1	1	1	1	1	2	2	2	2	1	1	1	1	2	2	2	1	1	2	1
144	50	DMH/DLH	16	14	Male	Neutered	2	2	1	2	1	1	1	1	1	1	2	1	1	1	1	2	1	1	1	1	1	1	1	1	1	2	1	2	2	1	1	1	1	1	2	1	2	1	1	1
146	188	DSH	15	14	Male	Neutered	2	2	2	2	1	1	1	2	1	2	2	1	1	2	1	2	1	2	2	1	2	1	1	1	1	2	2	2	2	1	1	1	1	1	1	1	1	1	1	2
153	81	DSH	11	11	Male	Neutered	2	2	1	1	1	1	1	1	1	1	1	1	1	1	1	1	1	2	1	2	1	1	1	1	2	2	1	1	1	1	2	1	1	1	1	1	1	1	1	1
159	110	DMH/DLH	13	11	Male	Neutered	2	2	1	1	1	1	1	1	1	1	2	1	2	1	1	1	1	2	1	1	2	1	1	1	1	1	1	1	1	1	1	1	1	1	1	1	1	1	2	1
162	102	DMH/DLH	11	11	Female	Neutered	2	1	1	1	1	1	1	1	1	1	2	1	1	1	1	1	1	2	1	1	2	1	1	1	1	2	1	1	1	1	1	1	1	1	2	1	1	1	1	1
165	41	DSH	12	11	Male	Neutered	2	2	2	2	1	1	1	1	1	2	2	1	1	2	1	1	1	2	2	1	1	2	1	1	2	2	2	2	2	2	1	1	2	2	2	2	1	1	2	2
166	63	DSH	16	15	Female	Neutered	1	1	1	2	1	1	1	1	1	1	2	1	2	1	2	2	2	2	1	1	2	1	1	1	1	1	1	2	1	1	2	1	2	1	2	1	2	2	2	2
169	159	DSH	14	14	Female	Neutered	2	2	2	2	2	2	2	1	1	1	2	1	1	1	1	1	1	1	1	1	1	1	2	1	1	1	1	1	1	1	1	1	2	2	1	1	2	1	1	2
169	107	DSH	17	4	Male	Neutered	1	1	1	1	2	1	2	1	1	2	1	1	1	1	1	1	1	1	1	1	1	1	1	1	1	1	2	1	1	1	1	2	1	1	1	1	1	2	2	1
169	90	DMH/DLH	13	13	Male	Neutered	2	1	1	1	1	1	2	1	1	1	2	1	2	2	1	1	1	1	1	1	1	1	1	1	1	2	2	2	2	1	2	2	2	2	1	1	1	1	1	1
172	168	DMH/DLH	17	17	Male	Neutered	2	1	1	2	1	1	1	1	1	1	2	1	1	1	1	1	1	2	1	2	2	1	2	1	1	1	1	1	1	1	2	2	2	1	2	2	1	1	2	1
173	51	DSH	15	15	Male	Neutered	2	1	1	2	1	1	2	1	1	1	2	1	1	2	2	2	1	2	2	1	2	1	1	1	1	1	1	1	2	1	2	2	1	1	1	1	1	2	2	2
177	48	DSH	12	10	Male	Neutered	2	1	1	2	1	1	1	1	1	1	2	1	2	1	1	1	1	1	1	1	1	1	1	1	1	1	1	1	1	1	2	1	1	2	2	2	1	1	2	1
179	37	DSH	16	16	Male	Neutered	2	1	1	2	2	1	2	1	1	1	2	2	2	1	2	1	1	1	1	1	2	1	2	1	1	1	1	1	1	1	1	1	1	1	2	1	1	1	1	1
186	189	DSH	13.5	10	Male	Neutered	2	2	2	1	1	1	1	1	1	1	2	2	1	1	1	1	1	1	1	1	1	1	1	1	1	1	1	1	2	1	1	1	1	1	2	1	1	1	1	1
15	89																																														2	1	1
20	121																																														2	2	1
20	10																																														1	1	1
20	72																																														1	1	1
21	38																																														2	1	1
27	14																																														2	2	1
38	59																																														2	2	1
50	165																																														1	1	1
59	46																																														2	1	2
63	157																																														2	2	1
70	42																																														2	1	1
79	24																																														2	1	2
81	131																																														2	1	2
82	26																																														1	1	1
82	104																																														1	1	1
97	28																																														2	2	1
99	92																																														2	1	1
100	103																																														2	1	1
107	70																																														2	1	1
121	29																																														1	1	1
131	176																																														2	1	1
133	108																																														1	1	2
137	100																																														2	1	1
139	184																																														1	1	1
148	31																																														2	1	2
163	132																																														2	2	2
164	140																																														2	1	1
167	74																																														1	1	2
2	120																																														1	1	1
4	12																																														1	1	1
6	82																																														2	2	2
23	65																																														1	1	1
25	62																																														1	1	1
33	179																																														2	1	1
34	55																																														2	2	1
35	94																																														2	1	1
37	60																																														1	1	1
39	16																																														1	1	1
40	7																																														1	2	1
42	117																																														2	2	2
52	178																																														2	1	1
55	17																																														2	1	1
56	67																																														1	1	1
60	101																																														1	1	1
61	99																																														2	1	1
62	148																																														2	1	1
65	130																																														2	1	1
67	53																																														1	2	2
69	28																																														2	2	2
72	9																																														2	1	1
76	126																																														1	1	1
78	49																																														1	1	1
83	106																																														2	1	1
85	146																																														1	1	1
87	112																																														2	1	1
94	180																																														2	2	2
103	129																																														2	1	1
113	54																																														1	1	1
114	175																																														2	1	1
118	138																																														1	1	1
119	17																																														1	1	1
119	151																																														1	1	1
120	78																																														1	1	1
122	83																																														1	1	1
123	31																																														2	1	2
123	181																																														1	1	1
127	80																																														1	1	1
129	173																																														1	1	1
132	24																																														1	1	1
135	127																																														1	1	1
144	50																																														2	1	1
146	188																																														1	1	1
153	81																																														2	1	1
159	110																																														1	1	2
162	102																																														1	1	1
165	41																																														1	1	1
166	63																																														2	1	1
169	159																																														1	2	2
169	107																																														1	1	1
169	90																																														1	1	1
172	168																																														2	2	2
173	51																																														1	1	2
177	48																																														2	1	1
179	37																																														2	1	1
185	189																																														1	1	1
1	88	Other	14	8	Female	Neutered	2	2	1	1	1	1	1	1	1	1		2	1	1	2	2	2	1	1	1	2	1	1	1	1	2	1	2	1	1	1	1	1	2	2	1	1	1	2	2	1	1	1
3	134	DSH	13	13	Female	Neutered	1	1		1	1	1	1	1	1	1	1	2	1	1	1	1	1	1	2	1	1	2	1	1	1	2	1	1	2	1	1	1	1	1	1	1	1	1	2	1	2	1	1
5	182	DSH	15	15	Male	Neutered		1	1	1	1	1	1	1	1	1		1		1	1	1	1	1	1	1	1	1	1	1	1	1	1	1	1	1	1	1	1	1	2	1	2	2	1	1	2	1	2
8	11	DSH	11	10	Male	Neutered	1	1	1	1	2	1	1	1	1	2		1	1	1	1	2	1	2	1	2	1	2	1	2	2	1	1	1	1	1	1	2	1	2	2	2	1	2	1	1	2	1	1
8	167	DSH	11	10	Female	Neutered	1	1	1	1	1	1	1	1	1	1		1	1	1	1	1	1	1	1	1	1	1	1	1	1	1	1	1	1	1	1	1	1	1	1	1	2	1	1	1	2	1	1
9	68	DSH	14	14	Male	Neutered	1	1	2	2	1	1		1	1	1		1	1	1	1	1	1	1	1	1	2	1	1	1	1	2	2	2	2	1	1	1	1	1	2	1	1	1	2	1	2	1	1
10	192	DMH/DLH	15	15	Male	Neutered	2	2	2	2	2	1	1	2	1	1		2	2		2	2	2	1	1	2	2	1	1	2	2	2	2	2	2	1	1	1	2	2	2	2	2	2	2	2	2	2	2
11	109	DSH	13	13	Female	Neutered	2	2	2		2	2	2	1	1	1		1	1	2	1	1	1	2	2	1	1	1	2	2	1	2	2	2	2	1	1	1	2	2	2	2	2	1	1	1	2	1	1
12	79	DSH	12	12	Female	Neutered	1	1	1		1	1		1	1	1		1	1	1	1	1	1	1	2	1	1	1	1	1	1	1	1	1	1	1	1	1	1	1	1	1	1	1	1	1	2	1	1
13	57	DSH	12	12	Male	Neutered	2	1	1		2	1	1	1	1	1		1	1	1	1	2	1	1	1	2	2	1	1	1	2	1	1	2	2	1	1	1	1	1	1	1	2	1	2	1	1	1	1
15	149	DSH	15	15	Female	Neutered	2	2	2	1	1	1	1	1	1	1		2	2	1	1	1	1	1	1	2	2	1	1	1	1	2	1	2	2	1	1	1	1	1	2	1	1	1	2	1	2	1	1
16	32	DSH	16	16	Male	Neutered	2	2	2		1	1	1	1	1	1	1	1	1	1	1	1	1	1	1	1	2	1	2	1	1	2	1	1	2	1	1	1	2	2	1	1	2	1	2	2	2	1	1
17	156	DSH	11	9	Female	Neutered	1	1	1		1	2		1	1	2		1	1	2	1	1	1	1	1	1	2	1	1	1	1	2	1	1	1	1	1	1	1	2	2	2	1	1	1	1	2	1	1
18	40	Other	16	16	Female	Neutered		2		1	2	1	1	1	1	1			1	2	1	1	1	1	1	1	1	1	1	1	1	2	1	2	2	1	1	1	2	1	1	1	1	2	2	2	2	1	2
18	142	DMH/DLH	12	12	Female	Neutered	2	2	2	2	1	1	1	1	1	1	2	2	2	1	1	1	1	1	1	2	1	1	1	1	1	1	1	1	2	1	1	2	2	2	1	1	1	2	1	1	2	2	2
19	164	DSH	11	11	Male	Neutered	2	1	1	1	1	1		1	1			1		1	1	1	1	1	1	1	1	1	1	1	1	1	1	1	1	1	1	1	2	2	2	2	2	2	2	1	1	1	1
22	122	DSH	12	12	Male	Neutered	1	1	2	2	1	1	1	1	1	1		1	1	1	1	2	1	1	1	1	1	1	1	1	1	2	1	1	2	1	1	1	1	1	1	1	1	1	1	1	1	1	1
24	159	DSH	12	12	Female	Neutered	2	2	1	1	1	1	1	1	1	1		1	1	1	1	1	1	2	1	2	1	1	1	1	1	1	2	2	2	1	1	1	1	2	2	1	1	1	1	1	2	1	1
24	187	DSH	12	12	Male	Neutered	1	1	1	1	1	1	1	1	1	1		1	1	1	1	1	2	1	1	1	2	1	1	1	1	1	1	1	1	1	1	1	1	1	2	1	1	1	1	1	2	1	1
26	177	DSH	16	10	Male	Neutered		2	2	1	1	1	1	1	1	1		1	1	1	1	1	1	1	1	1	1	1	1	2	1	2	2	2	2	1	1	1	1	1	1	1	1	1	2	1	1	1	1
29	97	DSH	14	10	Male	Neutered	2	1	1	1	1	1	1	1	1	1		1	1	1	1	1	1	1	1	1	1	1	1	1	1	1	1	1	2	1	1	1	1	1	1	1	1	1	1	1	1	1	1
30	86	DSH	12	7	Male	Neutered	1	1	1	1	1	1	1	1	1	1	2	1	1	1	1	1	1	1	1	1	1	1	1	1	1	1	1	1	2	1	1	1	1	1	1	1	1	1	2	1	1	1	1
31	113	Other	11	6	Female	Neutered	2	1	1	1	1	1	1	1	1	1	1	1	1	1	1	1	1	1	1	1	1	1	1	1	1	1	1	1	1	1	1	1	1	1	1	1	1	2	2	1	1	1	1
32	193	DSH	13	13	Male	Neutered	2	2	2		1	1	1	1	1	1		1	2	2	1	1	1	2	1	1	1	2	1	1	1	2	2	2	2	1	1	1	1	1	1	1	1	1	1	2	1	1	2
36	116	DMH/DLH	15	15	Female	Neutered	2	2	2		2	1	2	2	1	1		2	2	2	1	1	1	2	1	1	2	2	1	2	2	2	2	2	2	1	1	1	2	2	2	2	2	2	2	2	1	2	1
40	136	DSH	15	15	Female	Neutered	2	1	1	1	1	1	1	1	1	1		1	1	1	1	1	1	1	1	2	1	1	1	1	1	1	1	1	2	1	1	1	1	1	1	1	1	1	1	1	1	1	1
41	23	DSH	16	16	Female	Neutered		2	1	1	1	1	1	1	1	1	1	1	1	1	1	2	1	2	1	1	1	1	1	1	1	2	1	1	2	1	1	1	1	1	1	1	1	1	2	1	1	1	1
43	185	DMH/DLH	12	10	Male	Neutered	1	2	2		1	1	1	1	1	1	2	1	1	1	1	1	1	1	1	1	1	1	1	1	1	2	1	1	2	1	1	2	1	1	1	1	1	2	2	1	1	1	1
44	17	DSH	18	17	Female	Neutered	2	2	1	2	2	2	2	1	1	2	2	2	2	2	2	2	1	2	2	1	2	2	2	2	2	2	2	2	2	2	2	2	2	2	2	2	1	2	1	2	2	1	1
45	85	DMH/DLH	15	1	Female	Neutered	1	1	1	1	1	1	2	1	1	1	1		1	1	1	1	1	1	1	2	1	1	1	1	1	1	1	1	1	1	2	1	1	1	1	1	1	1	1	1	1	1	1
45	150	DSH	14	4	Male	Neutered		2	1	1	1	1		1		1	1		1	1	1	1	1	1	1	1	1	1	1	1	1	1	1	1	2	1	1	1	1	1	1	1	1	1	1	1	2	1	1
46	71	DSH	16	15	Male	Neutered	2	1		2	2	1	1	1	1	1			2	2	1	1	1	1	2	1	2	1	1	1	1	1	1	1	1	1	2	1	2	2	2	2	1	2	2	2	2	2	1
47	3	DSH	13	13	Male	Neutered	2	2		1	1	1	1	1	1	1	2	1	1	2	1	1	1	2	2	1	1	1	1	1	2	1	1	1	2	1	1	2	2	1	2	1	1	1	2	1	2	1	1
48	87	DMH/DLH	17	7	Female	Neutered	2	1	1	1	2	1	1	1	1	1		1	1	1	1	2	1	1	1	1	2	1	1	1	1	1	1	1	1	1	1	1	2	2	2	1	1	2	1	1	1	2	2
49	44	DSH	12	10	Female	Neutered		2	2		1	1	1	1	1	2	2	1	1	1	2	2	1	1	1	2	2	1	1	2	1	2	1	1	2	1	1	1	1	1	1	1	1	1	1	2	2	2	2
51	30	DSH	12	4	Male	Neutered	1	1	1	1	1	1	1	1	1	1	1		1	1	1	1	1	1	1	1	1	1	1	1	1	1	1	1	1	1	1	1	1	1	1	1	1	1	2	1	2	1	1
51	52	DSH	12	12	Female	Neutered	1	1	1	1	1	1	1	1	1	1	1	1		1	1	1	1	1	1	2	1	1	1	1	1	1	1	1	1	1	1	1	1	1	1	1	1	1	1	1	1	1	1
51	96	DMH/DLH	14	11	Female	Neutered	2	1	1	1	1	1	1	1	1	1	2	2	2	1	1	1	1	1	1	1	2	1	1	1	2	1	1	1	1	2	1	1	2	1	2	2	1	1	1	2	2	1	2
53	35	DSH	15	15	Female	Neutered		1	1	1	1	1	1	1	1	1	1	1		1	1	1	1	1	1	1	1	1	1	1	1	1	1	1	2	1	2	2	1	1	1	1	1	1	1	1	1	1	1
54	66	DSH	16	13	Male	Neutered	2	1	1	2		1	1	1	1	1	2	2	1	2	1	2	1	1	1	2	2	2	2	2	2	2	1	1	1	2	2	1	2	2	1	1	2	2	2	2	2	1	2
58	141	DMH/DLH	16	16	Male	Neutered	2	2		2	2	1	1	1	1	1		1	1	1	1	2	1	1	1	2	1	1	1	1	2	2	1	2	1	2	1	1	2	2	2	1	1	2	1	2	2	2	1
64	174	DMH/DLH	14	13	Male	Neutered	2	2	1	1	1	1		1		1		1	1	1	1	1	1	1	1	1	1	1	1	1	1	2	1	2	2	1	1	1	1	2	1	1	1	1	1	1	1	1	1
66	1	DSH	13	12	Female	Neutered	2	1	1	1	1	1	1	1	1	1		1		1	1	1	1	1	1	1	1	1	1	1	1	1	1	1	1	1	1	1	1	1	1	1	1	1	1	2	1	1	1
68	124	DSH	12	12	Male	Neutered	1	1	1	1	1	1	1	1	1	1		1		1	1	1	1	2	1	1	1	1	1	1	1	1	1	1	1	1	1	1	1	1	1	1	1	1	1	1	1	1	1
70	28	DMH/DLH	11	2	Male	Neutered	1	1	1	1	2	1	1	1	1	1		1	1	1	1	2	1	2	1	1	2	1	1	1	1	1	1	1	2	1	1	1	1	1	1	1	1	1	2	1	2	1	1
71	73	Other	12	10	Male	Neutered	1	1	1	1	1	1	1	1	1	1	1	1	1	1	1	1	1	2	1	1	2	1	1	1	1	1	1	1	1	2	1	1	1	1	1	1	1	1	1	1	1	1	1
71	113	DSH	12	10	Male	Neutered	2	1	1	1	2	1	1	1	1	1	1	1	1	1	1	1	1	1	1	2	1	1	1	1	1	1	1	1	1	2	1	1	2	2	2	1	1	2	2	1	1	1	1
73	6	DSH	13	13	Male	Neutered	2	1	1	1	1	1		1		1		1	1	1	1	1	1	1	1	1	2	1	2	1	1	1	1	1	1	1	1	2	1	2	2	1	1	2	2	1	1	1	1
74	21	Other	16	16	Male	Intact	2	2	2		2	1	1	1	1	1		2	2	2	2	1	1	2	1	1	2	1	2	1	2	2	1	2	1	1	1	1	2	2	2	2	2	2	2	2	2	2	2
75	61	DMH/DLH	12	12	Male	Neutered	2	2	1	1	1	1	1	1	1	1		1	1	1	1	2	1	1	1	2	1	1	1	1	1	1	1	1	2	1	1	1	1	1	1	1	2	2	1	1	2	1	1
76	4	DSH	13	13	Male	Neutered		1	1	1	1	1	1	1		1		1	1	1	1	1	1	1	1	1	1	1	1	1	1	1	1	1	2	2	2	2	1	1	1	1	1	1	1	1	1	1	1
76	45	DSH	15	15	Male	Neutered	2	2	2	1	1	1	1	1	1	1		1	1	1	1	1	1	1	1	1	1	1	1	1	1	2	2	2	2	1	1	1	2	2	1	1	1	2	2	2	1	1	1
77	5	DSH	15	15	Female	Neutered	2	2	2	1	1	1	1	1	1	1		1	1	1	1	1	1	1	1	1	2	1	1	1	2	2	1	1	1	1	1	1	2	1	1	1	1	1	1	2	1	1	1
80	76	DSH	12	12	Female	Neutered	2	1	1	1	2	1	1	1	1	1		1	1	1	1	2	1	1	1	1	2	1	1	1	1	1	2	1	2	1	2	1	1	1	1	1	1	2	1	1	2	1	1
84	139	DMH/DLH	17	17	Female	Neutered	2	1	1	1	2	1	1	1	1	1		1	1	2	1	1	1	1	1	1	2	1	1	1	1	1	1	1	2	1	1	1	2	1	1	1	1	1	1	1	2	2	2
86	13	DSH	12	12	Male	Neutered	1	1	1	1	1	1	1	1	1	1		1	1	1	1	1	1	1	1	1	1	1	1	1	1	1	1	1	1	1	1	1	1	1	1	1	1	1	1	1	2	1	1
86	166	DSH	12	12	Male	Neutered	1	1	1	1	1	1	1	1	1	1		1	1	1	1	1	1	1	1	1	1	1	1	1	1	2	1	1	1	1	1	1	1	1	1	1	1	1	1	1	1	1	1
88	19	DSH	13	3	Male	Neutered		2			1	1	1	1	1	1	1		1	1	1	1	1	2	1	1	1	1	1	1	1	2	1	2	2	1	1	1	2	2	1	2	2	2	1	2	1	1	1
89	111	DSH	11	11	Male	Neutered	2	1	1	1	1	1	1	1	1	2		1		1	1	1	1	1	1	1	2	1	1	1	1	1	1	1	2	2	1	1	1	2	2	1	2	1	1	1	2	1	1
90	20	DSH	16	16	Male	Neutered	1	1	2	1	2	1	1	1	1	1		1	1	1	1	1	1	1	1	1	1	1	1	1	1	1	1	2	2	1	1	1	1	1	1	1	1	2	2	1	2	1	1
91	155	DSH	17	16	Female	Neutered	2	1	1	1	2	1	1	1	1	1		1	2	1	1	1	1	2	1	1	1	1	1	1	1	1	1	2	2	1	1	1	1	2	2	1	1	2	2	1	1	1	1
92	190	DSH	14	14	Male	Neutered	2	2	2		2	1		1	1	1		2	2	2	1	1	1	1	1	1	1	1	1	1	1	1	1	2	1	1	1	2	1	2	2	2	1	2	2	1	2	1	1
93	91	DSH	15	4	Female	Neutered	2	1	2		2	1	1	1	1	1		1	1	1	1	2	1	2	2	1	2	1	1	1	2	2	1	2	2	1	1	1	2	2	2	1	1	2	2	2	2	1	1
95	61	DSH	15	15	Female	Neutered	2	2	2	2	1	2	2	1	1	1		2	2	2	1	2	1	2	2	1	1	2	1	1	2	2	1	1	2	1	1	2	2	2	2	2	1	1	2	1	2	1	1
96	28	DSH	16	16	Male	Neutered	1	2	2	1	1	1	1	1	1	1		2	1	1	1	1	1	1	1	1	1	1	1	1	2	2	1	2	2	1	1	1	1	1	2	1	1	2	1	2	1	1	2
98	25	Other	16	16	Female	Neutered	2	1	2	1	2	1		1	1	1		1	1	2	1	1	1	1	1	1	1	1	1	1	1	1	1	1	1	1	1	1	1	1	1	1	1	1	1	1	2	1	1
101	69	DMH/DLH	20	20	Male	Neutered	2	2	2	2	2	1	1	1	1	1		2	1	2	1	1	1	1	1	2	1	1	1	1	2	2	1	2	2	1	1	1	2	2	1	1	1	1	2	2	1	2	2
102	2	DSH	16	16	Female	Neutered	2	1	2			1		1	1	1		1	2	1	1	1	1	1	2	1	1	1	1	1	2	1	1	2	1	1	1	1	1	1	2	1	2	2	2	1	2	2	2
105	153	DMH/DLH	11	11	Female	Neutered	2	1	1	1	1	1	1	1	1	1		2	1	1	1	1	1	2	2	1	1	1	1	1	1	1	1	1	1	1	1	1	2	2	2	2	1	1	1	1	1	1	1
106	114	DSH	12	12	Female	Neutered	1	1	1		1	1	1	1	1	1	1		1	1	1	1	1	1	1	1	1	1	1	1	1	1	2	1	1	2	1	1	1	1	1	1	1	1	1	1	1	1	1
106	127	DSH	12	12	Female	Neutered		1	1		1	1	1	1	1	1	1		1	1	1	1	1	1	1	1	1	1	1	1	1	1	1	1	1	1	1	1	1	1	1	1	1	1	1	1	1	1	1
106	137	DSH	12	12	Female	Neutered		1	1		1	1		1	1		1		1	2	1	1	1	1	2	1	1	2	1	1	1	1	1	1	1	1	1	1	1	1	1	1	1	1	1	1	1	1	1
108	77	DSH	14	8	Male	Neutered	1	1	1	1	1	1	1	1	1	1		1	1	1	1	1	2	1	1	1	2	1	1	1	1	1	1	1	1	1	1	1	1	1	1	1	2	1	2	1	2	1	1
109	17	DSH	15	15	Female	Neutered	1	1	1		1	1	1	1	1	1			1	1	1	1	1	1	1	1	1	1	1	1	1	1	1	1	1	1	1	1	1	1	1	1	1	1	1	1	2	2	1
110	115	DSH	16	14	Female	Neutered	2	2	2		2	1	1	1	2	1		2	1		1	2	2	1	1	1	2	1	1	1	1	2	1	2	2	1	1	1	2	1	1	1	1	2	2	2	1	2	2
111	160	DSH	14	13	Female	Neutered	1	1	1	1	1	1	1	1	1	1		1	1	1	1	1	1	1	1	1	1	1	1	1	1	1	1	1	1	1	1	1	1	1	1	1	1	1	1	1	2	1	1
112	39	DSH	14	13.5	Female	Neutered	2	2	2	1	1	1	1	1	1	1		1	2	1	1	1	1	2	2	1	2	1	1	1	1	2	1	1	1	1	1	1	1	2	1	1	1	2	2	2	1	1	1
113	171	DMH/DLH	16	16	Male	Neutered	2	2	2	2	1	1	1	1	1	1			1	1	1	2	1	1	1	2	2	1	1	1	1	2	1	2	2	1	2	1	2	1	1	1	1	1	2	2	2	2	1
114	175	DSH	15	12	Male	Neutered	2	1	1	1	1	2	2	1	2	2		2	1	1	1	1	1	2	1	1	2	1	1	1	2	1	1	1	1	1	1	1	2	2	2	2	1	1	2	2	2	1	1
116	118	DSH	14	14	Male	Neutered	1	2			1	1	1	1	1	1		2	1	1	1	1	1	2	1	1	1	1	1	2	1	2	1	2	2	1	2	1	1	1	1	1	1	1	1	2	2	1	2
117	99	DSH	13	13	Female	Neutered	2	2	2	1	2	2	2	2	2	2		2	2	2	1	1	1	1	1	1	2	2	1	2	2	2	1	2	2	1	1	1	1	2	2	2	1	2	2	2	2	2	2
118	191	DSH	13	13	Male	Neutered	2	1	1	1	1	1	1	1	1	1	2	1	1	1	1	1	1	2	2	2	2	1	1	1	1	1	1	2	2	2	1	1	1	2	1	1	1	1	1	1	2	1	1
124	133	DSH	13	13	Male	Neutered	1	1	1	1	1	1	1	1	1	1		1	1	1	1	2	1	1	1	2	2	1	1	1	1	1	1	1	1	1	1	1	1	1	1	1	1	1	1	1	1	2	1
125	128	DSH	15	2	Female	Neutered	2	1		1	2	1	1	1	1	1		2	1	1	1	1	1	1	1	1	2	1	1	2	2	2	1	1	2	1	1	1	2	2	2	1	1	2	1	1	1	1	1
126	150	DSH	11	11	Male	Neutered	1	1	1	1	1	1	1	1	1	1		1	1	1	1	1	1	1	1	1	1	1	1	2	1	1	1	1	1	1	1	1	1	2	2	1	1	1	2	1	1	1	1
128	125	DMH/DLH	19	18	Male	Neutered	1	2	1		1	1	1	1	1	2		1		1	1	1	1	1	1	1	2	1	1	1	2	1	2	2	2	2	2	2	2	2	2	2	1	1	2	2	2	2	2
130	18	DSH	15	8	Male	Neutered	2	1		1	1	1		1	1	1		1	1	1	1	2	1	1	1	2	2	1	1	1	1	1	1	1	2	1	1	1	1	2	1	1	2	1	1	1	1	1	1
134	8	Other	15	12	Female	Neutered	2	1	1	1	2	1	1	1	1	1		1	1	1	1	1	1	1	1	1	1	1	1	1	1	1	1	1	1	1	1	1	1	2	2	1	1	1	1	1	2	1	1
135	123	DMH/DLH	14	14	Male	Neutered	2	2	2	1	1	1	1	1	1	1	2	2	1	1	1	1	1	2	2	2	2	2	2	2	1	2	2	2	2	2	1	1	1	2	2	1	1	1	1	1	1	1	1
136	92	DSH	14	14	Female	Neutered	2	1	1	1	1	1	1	2	1	1		1	1	1	1	1	1	1	1	1	1	1	1	1	1	2	1	1	2	1	1	1	1	1	1	2	1	1	2	1	2	1	1
138	15	DMH/DLH	14	14	Female	Neutered	2	1	1	1	2	1	1	1	1	1	1	2	1	2	1	1	1	1	1	1	1	1	1	1	1	1	1	1	1	1	1	1	1	1	2	1	1	2	2	2	1	1	2
140	95	DSH	16	14	Female	Neutered	2	1	1		2	1	1	1	1	2		1	1	2	1	1	1	1	1	1	1	1	1	1	2	2	1	2	2	1	1	2	1	2	2	1	1	2	2	2	1	2	2
141	56	DSH	19	7	Female	Neutered	2	1	1	1	1	1	1	1	1	1	2	1	1	1	1	2	1	2	1	2	2	1	1	1	2	1	1	2	2	2	1	1	2	2	2	1	1	1	2	2	2	1	1
142	145	DMH/DLH	15	14	Male	Neutered	2	2	2	2	2	1	1	1	1	1			2	1	1	1	1	1	1	2	2	1	1	1	1	2	2	2	1	1	1	1	2	2	1	2	1	2	2	2	2	1	1
143	132	DSH	13	13	Male	Neutered	1	1	1	1	1	1	1	1	1	1	2	1	1	1	1	1	1	2	1	1	1	1	1	1	1	1	1	1	2	1	1	1	1	1	1	1	1	1	1	1	1	1	1
145	47	DSH	13	11	Male	Neutered	2	1	1	1	2	1	1	1	1	1		1	2	1	1	1	1	1	1	1	2	1	1	1	1	2	1	1	1	1	1	1	1	1	2	1	1	2	1	1	1	1	1
147	178	DSH	17	3	Male	Neutered	2	2	2		2	1	1	1	1	1		1	1	1	1	1	1	1	1	1	2	1	1	1	1	2	1	1	2	1	1	1	1	2	2	1	1	2	1	2	1	1	1
149	34	DSH	13	11	Male	Neutered	2	2			1	2		1	1	1		2	1	2	1	2	2	2	2	1	2	1	2	1	2	2	1	2	2	2	1	2	2	2	2	2	2	1	1	2	1	1	1
150	172	DSH	13	12	Male	Neutered	2	1	1	2	2	1		1	1	1		1	1	1	1	1	1	1	1	2	2	1	1	1	1	1	1	1	1	1	2	1	2	1	1	2	2	2	1	1	1	1	1
151	58	DSH	13	13	Female	Neutered	1	1	1	1	2	1	1	1	1	1		1	1	1	1	1	1	2	2	1	1	1	1	1	1	2	1	1	1	1	1	1	1	1	1	1	1	2	1	1	1	1	1
152	152	DSH	18	18	Male	Neutered	1	2	2	2	2	1		1	1	1			1	1	1	1	1	1	1	1	2	1	2	1	1	1	2	2	2	1	2	1	2	2	2	2	2	1	2	2	2	2	2
154	119	DSH	13	12	Female	Neutered	2	1		1	1	1	1	1	1	1	1		1	1	1	1	1	1	1	1	1	1	1	1	2	1	1	1	1	1	1	1	1	1	2	1	1	1	1	2	1	1	1
155	143	DSH	11	10	Female	Neutered	2	2	2	2	2	1	1	1	1	1	1	1	1	1	1	1	1	1	1	1	1	1	1	1	1	2	1	2	1	2	1	1	1	2	1	1	1	1	2	2	1	1	1
156	61	Other	13	13	Female	Neutered	2	1	1		1	1	1	1	1	1		1	1	1	1	1	1	1	1	2	1	1	1	1	1	1	1	1	1	2	1	1	1	2	2	1	1	1	1	1	1	1	2
157	33	DSH	16	13	Female	Neutered	1	1	1	1	2	1	1	1	1	1		1	1	1	1	1	1	2	1	2	2	1	1	1	1	2	1	1	1	1	2	2	1	1	1	1	2	2	2	2	2	1	1
158	186	DSH	16	14	Female	Neutered	2	1	1	1	1	1	1	1	1	1		1	1	1	1	2	1	2	1	1	1	1	1	1	1	2	1	1	2	1	1	1	1	1	2	1	1	2	1	2	2	1	1
160	169	DMH/DLH	11	4	Female	Neutered	1	1	1	1	1	1	1	1		1		1	1	1	1	2	1	1	1	1	2	1	1	1	1	2	2	1	2	1	1	1	1	1	1	1	1	1	1	1	1	1	1
161	144	Other	12	12	Male	Neutered	2	1	1	2	1	1	1	1	1	1		1	1	1	1	1	1	2	1	2	2	1	1	1	2	2	1	2	2	1	1	1	1	2	2	1	1	1	1	1	1	1	1
168	43	Other	11	11	Female	Neutered	2	1	1		1	1		1	1	1		1	1	1	1	1	1	1	1	1	1	1	1	1	1	1	1	1	1	1	1	1	1	2	1	1	1	1	1	1	1	1	1
168	64	Other	11	11	Male	Neutered	2	1	2	1	1	1		1	1	1		1	1	1	1	1	1	1	1	1	1	1	1	1	1	1	1	1	1	1	1	1	1	1	1	1	1	1	1	1	1	1	1
170	154	DSH	15	11	Female	Neutered	2	1	1	1	1	1	1	1	1	1		1	1	1	1	1	1	1	1	1	1	1	1	1	1	1	1	1	1	1	1	1	1	1	1	1	1	1	2	1	1	1	1
171	158	DSH	15	15	Female	Neutered	2	1	1	1	1	1	1	1	1	1		1	1	1	1	1	1	2	2	1	2	1	1	1	1	1	1	1	2	2	1	2	2	1	1	2	1	2	2	2	2	1	2
174	163	DSH	13	13	Male	Neutered	2	1	1	1	1	1	1	1	1	1	2	2	1	1	1	1	1	1	1	2	1	1	2	1	1	1	1	2	2	1	2	1	1	1	2	1	1	1	2	1	1	1	1
175	98	DSH	16	15	Female	Neutered	2	2	1	1	1	1	1	1	1	1			1	1	1	1	1	1	1	1	1	1	1	1	1	1	1	1	1	1	1	1	1	1	1	1	1	1	2	1	1	1	1
176	38	DSH	17	18	Female	Neutered	2	2	2	2	2	1	1	1	1	1		2	1	1	1	1	1	1	1	1	2	1	1	1	1	2	2	2	1	2	1	1	1	2	1	1	1	2	2	2	1	1	1
176	170	DSH	18	18	Male	Neutered		2	2	2	2	1	1	1	1	1				1	1	2	1	1	1	2	2	1	1	1	2	1	1	2	2	1	1	1	1	1	1	1	1	2	2	2	1	2	2
178	27	DSH	12	12	Female	Neutered	2	1			1	2	2	1	1	2		1	1	2	1	1	1	2	2	1	1	1	1	1	1	2	1	1	2	1	1	1	1	2	2	1	2	2	2	2	2	1	1
180	8	DSH	15	15	Female	Neutered	1	1	1	1	2	1	1	1	1	1		1		2	1	2	1	1	1	1	1	1	1	1	1	1	1	1	1	1	1	1	1	2	2	1	1	2	2	1	2	1	1
181	183	DSH	13	1	Female	Neutered	1	1	1	1		1	1	1	1	1		1	1	1	1	2	2	2	2	1	2	1	1	2	2	2	1	2	1	2	1	1	1	2	1	1	2	2	2	2	1	2	2
182	147	DSH	16	16	Male	Neutered	2	2	2		2	1	1	1	1	1		2	1	2	1	2	1	1	2	2	2	1	2	1	2	2	1	2	2	1	2	1	2	2	2	2	1	2	2	2	1	2	2
183	38	DSH	16	1	Female	Neutered	1	1	1	1	1	1		1	1	1	2	1	1	1	1	1	1	1	1	1	1	1	2	1	1	1	2	1	1	1	1	1	1	1	1	1	2	2	2	1	2	1	1
184	106	DSH	20	20	Female	Neutered	2	2	2	1	2	1	1	2	1	1		1	2	2	1	2	1	1	1	2	1	1	2	2	2	1	2	2	2	1	1	1	2	2	2	1	1	1	1	2	1	2	2
[truncated: 22 more columns]
